# Supplementary material for: Comparative Analysis of Fully Guided and Free-Hand Orthognathic Surgery: Advancements, Precision, and Clinical Outcomes
Source: Dent J (Basel). 2025 Jun 11;13(6):260. doi: 10.3390/dj13060260 (PMC12192503; doi:10.3390/dj13060260)
Supplement: Supplementary file 1 [file dentistry-13-00260-s001.zip]

Archive with 1 entries (1 files):
- dentistry-3569443-supplementary.pdf
